# Supplementary material for: Adherence to Mediterranean Diet and Its Association with Maternal and Newborn Outcomes
Source: Int J Environ Res Public Health. 2022 Jul 12;19(14):8497. doi: 10.3390/ijerph19148497 (PMC9321919; doi:10.3390/ijerph19148497)
Supplement: Supplementary file 1 [file ijerph-19-08497-s001.zip]

Archive with 2 entries (1 files):
- ijerph-1740779-supplementary/
- ijerph-1740779-supplementary/ijerph-1740779-File S1. Questionnaire.pdf
